# Supplementary material for: Multiyear Soil–Fruit Transfer Dynamics of Macro- and Trace Elements in Raspberry (Rubus idaeus L.) Under Field Conditions
Source: Plants (Basel). 2026 Apr 3;15(7):1107. doi: 10.3390/plants15071107 (PMC13074837; doi:10.3390/plants15071107)
Supplement: Supplementary file 1 [file plants-15-01107-s001.zip]

Archive with 2 entries (2 files):
- Supplementary Material_1.pdf
- Supplementary Material_2.xlsx
