# Supplementary material for: Multiyear Soil–Fruit Transfer Dynamics of Macro- and Trace Elements in Raspberry (Rubus idaeus L.) Under Field Conditions
Source: Plants (Basel). 2026 Apr 3;15(7):1107. doi: 10.3390/plants15071107 (PMC13074837; doi:10.3390/plants15071107)
Supplement: Supplementary file 1 [file plants-15-01107-s001.zip › Supplementary Material_2.xlsx]

## Sheet: Soil-metal concentration
Region	Year	Depth	Soluble Ca (mg/kg)	Soluble Mg (mg/kg)	Soluble Na (mg/kg)	Exchangeable Ca (mg/kg)	Exchangeable Mg (mg/kg)	Exchangeable Na (mg/kg)	Exchangeable K (mg/kg)	Li (mg/kg)	Sr (mg/kg)
Bucharest	2023	0-20 cm	319.7	42	10.95	5474	389.5	267.9	335.7	2.56	8.54
Bucharest	2023	20-40 cm	269	31	11.3	4310	400.6	161.7	331.5	3.87	22.95
Bucharest	2024	0-20 cm	119.849	43.4546	45.0695	5292	407.7	167.7	258.3	3.467	15.81
Bucharest	2024	20-40 cm	114.749	40.4498	46.7948	5174	400.7	191	258.8	4.73	10.92
Bucharest	2025	0-20-40 cm	88.97	8.59	30.71	4438.87	273.95	59.83	190.42	2.63	7.254
Vâlcea	2023	0-20 cm	301.3	14.5	7.65	1859	104.2	250.1	258	2.16	15.24
Vâlcea	2023	20-40 cm	290.2	8.95	6.8	1850	93.2	174.4	333.7	2.66	0.64
Vâlcea	2025	0-20-40 cm	55.08	5.12	33.49	2084.64	624.69	200.88	358.92	1.67	13.78

## Sheet: Raspberry-metal concentration
Variety	Region	Sampling year	Fertilization type	Fertilized	Li (mg/kg)	Sr (mg/kg)	Ca (mg/kg)	Mg (mg/kg)	Na (mg/kg)	K (mg/kg)
OPAL	Vâlcea	2025	Unfertilized (Control)	No	951	81	85287	253586	25142	1769388
DELNIWA	Bucharest	2024	Unfertilized (Control)	No	132	3069	246096	233371	27463	2284295
OPAL	Bucharest	2024	Unfertilized (Control)	No	18	3391	88861	263987	19816	202568
DELNIWA	Bucharest	2024	Unfertilized (Control)	No	1	2796	222079	236272	18272	2406851
OPAL	Bucharest	2024	Unfertilized (Control)	No	1	4278	122463	295772	24136	2243715
DELNIWA	Bucharest	2024	Unfertilized (Control)	No	1	5237	79513	363808	19025	2131911
OPAL	Bucharest	2024	Unfertilized (Control)	No	1	2458	210072	300057	16638	2227873
OPAL	Vâlcea	2025	Unfertilized (Control)	No	1	1122	227188	170332	14196	1283039
OPAL	Vâlcea	2025	Unfertilized (Control)	No	1	105	187614	208568	13343	1443483
OPAL	Vâlcea	2025	Unfertilized (Control)	No	1	7884	169936	184306	11755	1033486
OPAL	Vâlcea	2025	Unfertilized (Control)	No	1	1214	19519	21029	17678	1505533
OPAL	Vâlcea	2025	Unfertilized (Control)	No	1	107	171433	179464	15547	1277068
DELNIWA	Vâlcea	2025	Unfertilized (Control)	No	1	5706	135704	169254	14595	1170965
DELNIWA	Vâlcea	2025	Unfertilized (Control)	No	1	5453	157846	221315	9899	1328303
DELNIWA	Vâlcea	2025	Unfertilized (Control)	No	1	5768	128397	225267	10455	1317268
DELNIWA	Vâlcea	2025	Unfertilized (Control)	No	1	7092	123939	151852	8458	1239385
DELNIWA	Vâlcea	2025	Unfertilized (Control)	No	18	5769	151035	164264	8998	1200992
OPAL	Vâlcea	2025	Unfertilized (Control)	No	7	1206	207039	207389	10078	1326545
DELNIWA	Vâlcea	2025	Unfertilized (Control)	No	1	6786	190656	203236	17417	1240673
OPAL	Vâlcea	2025	Unfertilized (Control)	No	1	8914	101625	20925	18325	1725
DELNIWA	Vâlcea	2025	Unfertilized (Control)	No	87	7358	99158	217306	14468	1737471
DELNIWA	Vâlcea	2025	Unfertilized (Control)	No	615	8513	94028	343818	20991	2819212
OPAL	Vâlcea	2025	Unfertilized (Control)	No	1	1172	118535	35262	18612	2489021
DELNIWA	Vâlcea	2025	F1	Yes	1	987	103704	356132	16897	306295
DELNIWA	Vâlcea	2025	F2	Yes	1	1108	319541	330051	21515	1850409
OPAL	Vâlcea	2025	F1	Yes	1	7592	33858	316214	22164	1921356
OPAL	Vâlcea	2025	Unfertilized (Control)	No	1	1137	106294	356963	2154	2841944
DELNIWA	Vâlcea	2025	Unfertilized (Control)	No	1	8223	128041	357143	19571	252056
OPAL	Vâlcea	2025	F1	Yes	1	7171	12526	360785	17284	3098009
DELNIWA	Vâlcea	2025	F1	Yes	1	7415	303052	336385	21315	182277
DELNIWA	Vâlcea	2025	F2	Yes	1	1025	346255	312527	23988	19437
OPAL	Bucharest	2025	Unfertilized (Control)	No	126	5461	169007	285646	2425	2177061
DELNIWA	Bucharest	2025	Unfertilized (Control)	No	206	4315	256644	284928	28723	1667471
OPAL	Bucharest	2025	F1	Yes	1	414	190933	262325	24705	2113041
OPAL	Bucharest	2025	F2	Yes	504	4514	234174	294129	26045	2036129
DELNIWA	Bucharest	2025	F1	Yes	1	4569	186302	288977	26279	2512797
DELNIWA	Bucharest	2025	F2	Yes	3375	3444	192156	268435	25329	1320542
DELNIWA	Bucharest	2025	Unfertilized (Control)	No	479	5883	260945	280365	2701	1673802
OPAL	Bucharest	2025	Unfertilized (Control)	No	1	5191	201233	275778	22745	2159069
OPAL	Bucharest	2025	F1	Yes	1	4614	269122	320102	25442	1748959
OPAL	Bucharest	2025	F2	Yes	1	4161	253943	308011	26048	2046572
DELNIWA	Bucharest	2025	F1	Yes	1	3811	235753	359275	26226	3051726
DELNIWA	Bucharest	2025	F2	Yes	1	4262	198195	241794	25407	1915315
OPAL	Bucharest	2025	Unfertilized (Control)	No	1	5476	155347	287407	24221	2154817
OPAL	Bucharest	2025	Unfertilized (Control)	No	1	4779	155309	291479	2529	2175127
DELNIWA	Bucharest	2025	Unfertilized (Control)	No	1	4524	239485	280579	28487	1622318
OPAL	Bucharest	2025	F1	Yes	1	4583	260557	316046	25718	1662742
OPAL	Bucharest	2025	F2	Yes	1	4768	240764	289877	2572	1771366
DELNIWA	Bucharest	2025	F1	Yes	1	4544	229618	358796	26169	3057321
DELNIWA	Bucharest	2025	F2	Yes	1	3905	199288	2759	26453	1390866
OPAL	Bucharest	2025	Unfertilized (Control)	No	1	4181	139852	286559	24778	2124221
DELNIWA	Bucharest	2025	Unfertilized (Control)	No	47	3661	236217	282124	28396	1641235
OPAL	Vâlcea	2025	Unfertilized (Control)	No	16	109	247	2827	1857	244445
OPAL	Vâlcea	2025	Unfertilized (Control)	No	15	7154	233161	185492	12677	1996546
OPAL	Vâlcea	2025	Unfertilized (Control)	No	1	1073	234185	185805	21606	1982902
DELNIWA	Vâlcea	2025	Unfertilized (Control)	No	21	3492	307998	220032	23763	207313
DELNIWA	Vâlcea	2025	F1	Yes	1	3593	305669	173469	25034	1865079
DELNIWA	Vâlcea	2025	F2	Yes	8	4551	289727	217993	27252	1909036
OPAL	Vâlcea	2025	Unfertilized (Control)	No	1	9851	336208	226174	30917	200005
OPAL	Vâlcea	2025	F1	Yes	78	9241	327036	215498	29084	1696833
OPAL	Bucharest	2025	Unfertilized (Control)	No	4	448	123928	250607	2314	1632294
DELNIWA	Bucharest	2025	Unfertilized (Control)	No	21	3475	104782	256436	21365	1530383
OPAL	Bucharest	2025	F2	Yes	27	3622	1174	271044	23507	1699908
OPAL	Bucharest	2025	F1	Yes	1	462	118687	276817	32455	1324268
DELNIWA	Bucharest	2025	F2	Yes	1	3237	90489	267422	29398	1126793
OPAL	Bucharest	2025	Unfertilized (Control)	No	104	4782	109887	26186	26149	1506965
DELNIWA	Bucharest	2025	Unfertilized (Control)	No	55	3428	14718	3107	22549	1253934
OPAL	Bucharest	2025	F2	Yes	15	4204	161983	293751	22877	1082202
OPAL	Bucharest	2025	F1	Yes	129	4742	13577	261659	21493	1017111
DELNIWA	Bucharest	2025	F2	Yes	1	355	145704	287998	23403	1789386
DELNIWA	Bucharest	2025	F1	Yes	212	3066	87867	236003	25222	1401663
OPAL	Bucharest	2025	Unfertilized (Control)	No	1	4807	104844	262141	31504	1671209
DELNIWA	Bucharest	2025	Unfertilized (Control)	No	31	2915	105638	257125	26988	14475
OPAL	Bucharest	2025	F2	Yes	15	443	122859	264629	26284	1600856
OPAL	Bucharest	2025	F1	Yes	33	4089	141002	275842	31186	1303379
DELNIWA	Bucharest	2025	F2	Yes	62	2596	171839	268392	30863	1085533
DELNIWA	Bucharest	2025	F1	Yes	4903	2623	250858	280956	273	159793
OPAL	Bucharest	2025	Unfertilized (Control)	No	28	3794	101121	261044	28807	1502306
DELNIWA	Bucharest	2025	Unfertilized (Control)	No	28	2826	144857	282811	25144	2579817
OPAL	Bucharest	2025	F2	Yes	21	4166	120915	263487	20899	1544829
OPAL	Bucharest	2025	F1	Yes	22	3844	109131	269336	32518	1250698
DELNIWA	Bucharest	2025	F2	Yes	11	2478	169901	271426	26619	104317
DELNIWA	Bucharest	2025	F1	Yes	7	2641	234325	280669	22577	2130112
OPAL	Bucharest	2025	Unfertilized (Control)	No	12	3167	148008	27838	2325	1466249
DELNIWA	Bucharest	2025	Unfertilized (Control)	No	9	2416	142686	28188	26866	1608212
OPAL	Bucharest	2025	F2	Yes	1	3265	158715	296381	30993	1024872
DELNIWA	Bucharest	2025	F2	Yes	2	1926	163798	296598	22803	1848527
OPAL	Bucharest	2024	Unfertilized (Control)	No	486	1577	192118	24416	35014	1846154
DELNIWA	Bucharest	2024	Unfertilized (Control)	No	627	1603	154962	17699	29392	1920042
OPAL	Bucharest	2024	Unfertilized (Control)	No	39	1573	161592	209591	59283	1938448
DELNIWA	Bucharest	2024	Unfertilized (Control)	No	16	6351	153946	186206	23522	1709621
OPAL	Bucharest	2024	Unfertilized (Control)	No	181	6036	153265	261929	61001	2024952
DELNIWA	Bucharest	2024	Unfertilized (Control)	No	105	5563	175261	245365	30544	1711715
DELNIWA	Bucharest	2024	Unfertilized (Control)	No	192	5962	14826	179715	72189	13555925
DELNIWA	Bucharest	2024	Unfertilized (Control)	No	215	4263	116326	174488	79169	10791011
OPAL	Bucharest	2024	Unfertilized (Control)	No	1361	4598	11225	161856	79703	7263903
DELNIWA	Bucharest	2024	Unfertilized (Control)	No	12	333	118462	182908	70329	9050926
OPAL	Bucharest	2024	Unfertilized (Control)	No	12	6004	114559	207639	62968	8765662
DELNIWA	Bucharest	2024	Unfertilized (Control)	No	101	2866	119882	186713	68307	4802977
OPAL	Bucharest	2024	Unfertilized (Control)	No	155	8087	153818	239229	77469	11919327
DELNIWA	Bucharest	2024	Unfertilized (Control)	No	217	2107	114508	293328	99191	8483916
OPAL	Bucharest	2024	Unfertilized (Control)	No	152	106	15676	188232	66648	4848157
DELNIWA	Bucharest	2024	Unfertilized (Control)	No	152	962	126446	237285	70015	124526
OPAL	Bucharest	2024	Unfertilized (Control)	No	129	998	131809	190919	79274	851695
OPAL	Bucharest	2024	Unfertilized (Control)	No	202	618	134408	234223	98883	837302
DELNIWA	Bucharest	2024	Unfertilized (Control)	No	127	676	143284	237529	81577	1103644
OPAL	Bucharest	2024	Unfertilized (Control)	No	118	967	196215	231433	96647	902643
OPAL	Vâlcea	2024	Unfertilized (Control)	No	827	1278	210373	25667	21481	1563609
DELNIWA	Vâlcea	2024	Unfertilized (Control)	No	196	5937	191978	223746	42933	1636785
OPAL	Bucharest	2025	F2	Yes	372	2783	10288	29345	1233	214246
OPAL	Bucharest	2025	F1	Yes	74	4589	15667	35441	1094	241414
DELNIWA	Bucharest	2025	F2	Yes	6	1857	10585	29475	1252	20902
DELNIWA	Bucharest	2025	F1	Yes	2	2592	15695	353	1079	238666
OPAL	Bucharest	2025	Unfertilized (Control)	No	16	3048	12949	32423	583	235113
DELNIWA	Bucharest	2025	Unfertilized (Control)	No	26	2687	10057	28394	1755	220771
OPAL	Bucharest	2025	Unfertilized (Control)	No	29	3117	11125	29659	1501	211136
DELNIWA	Bucharest	2025	Unfertilized (Control)	No	2	2513	8339	277	321	212375
OPAL	Bucharest	2025	Unfertilized (Control)	No	187	3533	10894	29419	1452	209424
DELNIWA	Bucharest	2025	Unfertilized (Control)	No	108	2853	8151	28257	3	157469
